# Supplementary material for: Brucella infection induces chromatin restructuring in host cells to activate immune responses
Source: Front Immunol. 2025 Jun 5;16:1574006. doi: 10.3389/fimmu.2025.1574006 (PMC12176892; doi:10.3389/fimmu.2025.1574006)
Supplement: Supplementary Table 1 — Hi-C data quality control results. Sheet1 contains the alignment quality control for Hi-C data. Sheet2 includes the PCR duplicate analysis for the Hi-C library. Sheet3 presents the cis/trans results for the Hi-C library. [file Table1.xlsx]

## Sheet: Sheet1
Sample	Total	total_unmapped	total_single_sided_mapped	total_mapped
Brucella_rep1_lib1	574,685,130(100%)	142,069,807(24.72%)	104,752,016(18.23%)	327,863,307(57.05%)
Brucella_rep1_lib2	617,563,247(100%)	161,977,878(26.23%)	110,958,795(17.97%)	344,626,574(55.80%)
Brucella_rep2_lib1	560,494,358(100%)	159,020,661(28.37%)	85,657,053(15.28%)	315,816,644(56.35%)
Brucella_rep2_lib2	594,234,519(100%)	151,478,562(25.49%)	89,612,734(15.08%)	353,143,223(59.43%)
Brucella_rep3_lib1	536,177,293(100%)	131,041,008(24.44%)	82,310,672(15.35%)	322,825,613(60.21%)
Brucella_rep3_lib2	584,165,925(100%)	152,854,945(26.17%)	92,993,716(15.92%)	338,317,264(57.91%)
Brucella_rep4_lib1	39,746,410(100%)	9,883,322(24.87%)	7,162,182(18.02%)	22,700,906(57.11%)
Brucella_rep4_lib2	42,134,561(100%)	11,144,793(26.45%)	7,483,131(17.76%)	23,506,637(55.79%)
Brucella_rep4_lib3	38,466,919(100%)	11,015,698(28.64%)	5,865,985(15.25%)	21,585,236(56.11%)
Brucella_rep4_lib4	43,710,135(100%)	11,257,139(25.75%)	6,589,205(15.07%)	25,863,791(59.17%)
Brucella_rep4_lib5	37,052,489(100%)	9,137,910(24.66%)	5,664,771(15.29%)	22,249,808(60.05%)
Brucella_rep4_lib6	39,298,118(100%)	10,349,364(26.34%)	6,213,833(15.81%)	22,734,921(57.85%)
Brucella_rep4_lib7	41,689,901(100%)	12,203,845(29.27%)	6,771,452(16.24%)	22,714,604(54.48%)
Brucella_rep4_lib8	8,051,727(100%)	2,250,793(27.95%)	1,302,147(16.17%)	4,498,787(55.87%)
Mock_rep1_lib1	407,774,197(100%)	96,834,277(23.75%)	68,385,643(16.77%)	242,554,277(59.48%)
Mock_rep1_lib2	392,727,728(100%)	94,435,045(24.05%)	67,901,709(17.29%)	230,390,974(58.66%)
Mock_rep1_lib3	474,657,377(100%)	114,851,288(24.20%)	82,881,708(17.46%)	276,924,381(58.34%)
Mock_rep2_lib1	353,983,317(100%)	86,717,639(24.50%)	58,811,102(16.61%)	208,454,576(58.89%)
Mock_rep2_lib2	401,413,394(100%)	92,344,836(23.00%)	66,754,263(16.63%)	242,314,295(60.37%)
Mock_rep2_lib3	444,626,647(100%)	109,335,662(24.59%)	73,993,719(16.64%)	261,297,266(58.77%)
Mock_rep3_lib1	363,038,040(100%)	73,926,954(20.36%)	52,086,705(14.35%)	237,024,381(65.29%)
Mock_rep3_lib2	368,801,318(100%)	73,457,150(19.92%)	52,923,094(14.35%)	242,421,074(65.73%)
Mock_rep3_lib3	479,544,242(100%)	93,123,792(19.42%)	67,942,695(14.17%)	318,477,755(66.41%)
Mock_rep4_lib1	46,140,280(100%)	11,066,500(23.98%)	7,617,885(16.51%)	27,455,895(59.51%)
Mock_rep4_lib2	46,378,394(100%)	11,262,031(24.28%)	7,908,643(17.05%)	27,207,720(58.66%)
Mock_rep4_lib3	49,063,475(100%)	11,963,943(24.38%)	8,465,765(17.25%)	28,633,767(58.36%)
Mock_rep4_lib4	38,205,257(100%)	9,470,596(24.79%)	6,287,037(16.46%)	22,447,624(58.76%)
Mock_rep4_lib5	42,040,114(100%)	9,759,843(23.22%)	6,905,721(16.43%)	25,374,550(60.36%)
Mock_rep4_lib6	51,044,450(100%)	12,678,516(24.84%)	8,385,820(16.43%)	29,980,114(58.73%)
Mock_rep4_lib7	34,305,120(100%)	7,062,408(20.59%)	4,905,781(14.30%)	22,336,931(65.11%)
Mock_rep4_lib8	39,393,654(100%)	7,933,171(20.14%)	5,623,319(14.27%)	25,837,164(65.59%)
Mock_rep4_lib9	52,201,524(100%)	10,184,091(19.51%)	7,356,301(14.09%)	34,661,132(66.40%)

## Sheet: Sheet2
sample	total_mapped	total_dups	total_nodups
Brucella_rep1_lib1	327,863,307(100%)	98,199,696(29.95%)	229,663,611(70.05%)
Brucella_rep1_lib2	344,626,574(100%)	88,975,304(25.82%)	255,651,270(74.18%)
Brucella_rep2_lib1	315,816,644(100%)	72,663,967(23.01%)	243,152,677(76.99%)
Brucella_rep2_lib2	353,143,223(100%)	84,581,322(23.95%)	268,561,901(76.05%)
Brucella_rep3_lib1	322,825,613(100%)	85,576,188(26.51%)	237,249,425(73.49%)
Brucella_rep3_lib2	338,317,264(100%)	82,177,524(24.29%)	256,139,740(75.71%)
Brucella_rep4_lib1	22,700,906(100%)	4,559,766(20.09%)	18,141,140(79.91%)
Brucella_rep4_lib2	23,506,637(100%)	3,875,051(16.48%)	19,631,586(83.52%)
Brucella_rep4_lib3	21,585,236(100%)	3,260,630(15.11%)	18,324,606(84.89%)
Brucella_rep4_lib4	25,863,791(100%)	4,073,986(15.75%)	21,789,805(84.25%)
Brucella_rep4_lib5	22,249,808(100%)	4,054,979(18.22%)	18,194,829(81.78%)
Brucella_rep4_lib6	22,734,921(100%)	3,521,662(15.49%)	19,213,259(84.51%)
Brucella_rep4_lib7	22,714,604(100%)	5,017,872(22.09%)	17,696,732(77.91%)
Brucella_rep4_lib8	4,498,787(100%)	797,200(17.72%)	3,701,587(82.28%)
Mock_rep1_lib1	242,554,277(100%)	65,892,287(27.17%)	176,661,990(72.83%)
Mock_rep1_lib2	230,390,974(100%)	58,972,035(25.60%)	171,418,939(74.40%)
Mock_rep1_lib3	276,924,381(100%)	82,210,413(29.69%)	194,713,968(70.31%)
Mock_rep2_lib1	208,454,576(100%)	56,017,944(26.87%)	152,436,632(73.13%)
Mock_rep2_lib2	242,314,295(100%)	64,482,133(26.61%)	177,832,162(73.39%)
Mock_rep2_lib3	261,297,266(100%)	78,611,978(30.09%)	182,685,288(69.91%)
Mock_rep3_lib1	237,024,381(100%)	66,684,206(28.13%)	170,340,175(71.87%)
Mock_rep3_lib2	242,421,074(100%)	73,850,288(30.46%)	168,570,786(69.54%)
Mock_rep3_lib3	318,477,755(100%)	97,030,608(30.47%)	221,447,147(69.53%)
Mock_rep4_lib1	27,455,895(100%)	4,996,719(18.20%)	22,459,176(81.80%)
Mock_rep4_lib2	27,207,720(100%)	4,723,809(17.36%)	22,483,911(82.64%)
Mock_rep4_lib3	28,633,767(100%)	5,709,699(19.94%)	22,924,068(80.06%)
Mock_rep4_lib4	22,447,624(100%)	4,303,978(19.17%)	18,143,646(80.83%)
Mock_rep4_lib5	25,374,550(100%)	4,596,279(18.11%)	20,778,271(81.89%)
Mock_rep4_lib6	29,980,114(100%)	6,533,786(21.79%)	23,446,328(78.21%)
Mock_rep4_lib7	22,336,931(100%)	4,300,446(19.25%)	18,036,485(80.75%)
Mock_rep4_lib8	25,837,164(100%)	5,565,252(21.54%)	20,271,912(78.46%)
Mock_rep4_lib9	34,661,132(100%)	7,313,593(21.10%)	27,347,539(78.90%)

## Sheet: Sheet3
sample	nodup	cis	trans	<1kb	>1kb	1-10kb	>10kb	10-20kb	>20kb
Brucella_rep1_lib1	229,663,611(100%)	197,159,877(85.85%)	32,503,734(14.15%)	67,129,232(29.23%)	130,030,645(56.62%)	6,423,939(2.80%)	123,606,706(53.82%)	23,543,524(10.25%)	100,063,182(43.57%)
Brucella_rep1_lib2	255,651,270(100%)	219,033,686(85.68%)	36,617,584(14.32%)	71,790,193(28.08%)	147,243,493(57.60%)	7,251,956(2.84%)	139,991,537(54.76%)	26,607,932(10.41%)	113,383,605(44.35%)
Brucella_rep2_lib1	243,152,677(100%)	210,145,536(86.43%)	33,007,141(13.57%)	70,429,678(28.97%)	139,715,858(57.46%)	6,266,620(2.58%)	133,449,238(54.88%)	23,956,883(9.85%)	109,492,355(45.03%)
Brucella_rep2_lib2	268,561,901(100%)	230,830,551(85.95%)	37,731,350(14.05%)	69,223,479(25.78%)	161,607,072(60.17%)	7,262,834(2.70%)	154,344,238(57.47%)	27,770,310(10.34%)	126,573,928(47.13%)
Brucella_rep3_lib1	237,249,425(100%)	203,082,888(85.60%)	34,166,537(14.40%)	61,463,450(25.91%)	141,619,438(59.69%)	6,813,251(2.87%)	134,806,187(56.82%)	25,073,384(10.57%)	109,732,803(46.25%)
Brucella_rep3_lib2	256,139,740(100%)	219,567,733(85.72%)	36,572,007(14.28%)	70,165,111(27.39%)	149,402,622(58.33%)	7,167,245(2.80%)	142,235,377(55.53%)	26,404,791(10.31%)	115,830,586(45.22%)
Brucella_rep4_lib1	18,141,140(100%)	15,643,998(86.23%)	2,497,142(13.77%)	5,600,799(30.87%)	10,043,199(55.36%)	496,333(2.74%)	9,546,866(52.63%)	1,819,043(10.03%)	7,727,823(42.60%)
Brucella_rep4_lib2	19,631,586(100%)	16,889,589(86.03%)	2,741,997(13.97%)	5,824,676(29.67%)	11,064,913(56.36%)	545,215(2.78%)	10,519,698(53.59%)	1,999,927(10.19%)	8,519,771(43.40%)
Brucella_rep4_lib3	18,324,606(100%)	15,890,882(86.72%)	2,433,724(13.28%)	5,595,793(30.54%)	10,295,089(56.18%)	461,812(2.52%)	9,833,277(53.66%)	1,766,733(9.64%)	8,066,544(44.02%)
Brucella_rep4_lib4	21,789,805(100%)	18,790,577(86.24%)	2,999,228(13.76%)	5,945,814(27.29%)	12,844,763(58.95%)	578,430(2.65%)	12,266,333(56.29%)	2,206,256(10.13%)	10,060,077(46.17%)
Brucella_rep4_lib5	18,194,829(100%)	15,625,096(85.88%)	2,569,733(14.12%)	4,961,033(27.27%)	10,664,063(58.61%)	514,702(2.83%)	10,149,361(55.78%)	1,890,322(10.39%)	8,259,039(45.39%)
Brucella_rep4_lib6	19,213,259(100%)	16,534,457(86.06%)	2,678,802(13.94%)	5,551,146(28.89%)	10,983,311(57.17%)	528,413(2.75%)	10,454,898(54.42%)	1,942,478(10.11%)	8,512,420(44.30%)
Brucella_rep4_lib7	17,696,732(100%)	11,160,977(63.07%)	6,535,755(36.93%)	3,730,609(21.08%)	7,430,368(41.99%)	185,775(1.05%)	7,244,593(40.94%)	1,063,716(6.01%)	6,180,877(34.93%)
Brucella_rep4_lib8	3,701,587(100%)	2,342,070(63.27%)	1,359,517(36.73%)	720,303(19.46%)	1,621,767(43.81%)	43,808(1.18%)	1,577,959(42.63%)	244,557(6.61%)	1,333,402(36.02%)
Mock_rep1_lib1	176,661,990(100%)	152,842,744(86.52%)	23,819,246(13.48%)	44,925,751(25.43%)	107,916,993(61.09%)	5,454,850(3.09%)	102,462,143(58.00%)	19,602,762(11.10%)	82,859,381(46.90%)
Mock_rep1_lib2	171,418,939(100%)	148,062,248(86.37%)	23,356,691(13.63%)	44,330,168(25.86%)	103,732,080(60.51%)	5,244,019(3.06%)	98,488,061(57.45%)	18,847,458(10.99%)	79,640,603(46.46%)
Mock_rep1_lib3	194,713,968(100%)	168,380,233(86.48%)	26,333,735(13.52%)	49,060,563(25.20%)	119,319,670(61.28%)	6,036,921(3.10%)	113,282,749(58.18%)	21,666,030(11.13%)	91,616,719(47.05%)
Mock_rep2_lib1	152,436,632(100%)	133,854,378(87.81%)	18,582,254(12.19%)	40,649,842(26.67%)	93,204,536(61.14%)	4,956,843(3.25%)	88,247,693(57.89%)	17,319,822(11.36%)	70,927,871(46.53%)
Mock_rep2_lib2	177,832,162(100%)	155,509,617(87.45%)	22,322,545(12.55%)	45,304,528(25.48%)	110,205,089(61.97%)	5,866,103(3.30%)	104,338,986(58.67%)	20,490,522(11.52%)	83,848,464(47.15%)
Mock_rep2_lib3	182,685,288(100%)	160,316,887(87.76%)	22,368,401(12.24%)	48,108,045(26.33%)	112,208,842(61.42%)	5,955,395(3.26%)	106,253,447(58.16%)	20,832,411(11.40%)	85,421,036(46.76%)
Mock_rep3_lib1	170,340,175(100%)	152,507,501(89.53%)	17,832,674(10.47%)	52,007,867(30.53%)	100,499,634(59.00%)	6,486,052(3.81%)	94,013,582(55.19%)	19,740,674(11.59%)	74,272,908(43.60%)
Mock_rep3_lib2	168,570,786(100%)	150,802,366(89.46%)	17,768,420(10.54%)	51,364,816(30.47%)	99,437,550(58.99%)	6,408,461(3.80%)	93,029,089(55.19%)	19,506,045(11.57%)	73,523,044(43.62%)
Mock_rep3_lib3	221,447,147(100%)	197,913,347(89.37%)	23,533,800(10.63%)	65,536,867(29.59%)	132,376,480(59.78%)	8,525,747(3.85%)	123,850,733(55.93%)	25,939,062(11.71%)	97,911,671(44.21%)
Mock_rep4_lib1	22,459,176(100%)	19,485,816(86.76%)	2,973,360(13.24%)	5,947,223(26.48%)	13,538,593(60.28%)	685,070(3.05%)	12,853,523(57.23%)	2,464,601(10.97%)	10,388,922(46.26%)
Mock_rep4_lib2	22,483,911(100%)	19,479,452(86.64%)	3,004,459(13.36%)	6,055,566(26.93%)	13,423,886(59.70%)	679,542(3.02%)	12,744,344(56.68%)	2,440,045(10.85%)	10,304,299(45.83%)
Mock_rep4_lib3	22,924,068(100%)	19,864,713(86.65%)	3,059,355(13.35%)	5,981,843(26.09%)	13,882,870(60.56%)	702,952(3.07%)	13,179,918(57.49%)	2,520,980(11.00%)	10,658,938(46.50%)
Mock_rep4_lib4	18,143,646(100%)	15,964,018(87.99%)	2,179,628(12.01%)	5,004,019(27.58%)	10,959,999(60.41%)	584,012(3.22%)	10,375,987(57.19%)	2,040,803(11.25%)	8,335,184(45.94%)
Mock_rep4_lib5	20,778,271(100%)	18,211,764(87.65%)	2,566,507(12.35%)	5,486,189(26.40%)	12,725,575(61.24%)	678,750(3.27%)	12,046,825(57.98%)	2,367,869(11.40%)	9,678,956(46.58%)
Mock_rep4_lib6	23,446,328(100%)	20,619,300(87.94%)	2,827,028(12.06%)	6,399,306(27.29%)	14,219,994(60.65%)	755,275(3.22%)	13,464,719(57.43%)	2,638,770(11.25%)	10,825,949(46.17%)
Mock_rep4_lib7	18,036,485(100%)	16,175,886(89.68%)	1,860,599(10.32%)	5,667,842(31.42%)	10,508,044(58.26%)	679,295(3.77%)	9,828,749(54.49%)	2,066,643(11.46%)	7,762,106(43.04%)
Mock_rep4_lib8	20,271,912(100%)	18,164,545(89.60%)	2,107,367(10.40%)	6,340,055(31.28%)	11,824,490(58.33%)	762,790(3.76%)	11,061,700(54.57%)	2,322,336(11.46%)	8,739,364(43.11%)
Mock_rep4_lib9	27,347,539(100%)	24,478,585(89.51%)	2,868,954(10.49%)	8,335,956(30.48%)	16,142,629(59.03%)	1,041,565(3.81%)	15,101,064(55.22%)	3,167,227(11.58%)	11,933,837(43.64%)
